# Supplementary material for: Gene Expression of Abcc2 and Its Regulation by Chicken Xenobiotic Receptor
Source: Toxics. 2024 Jan 10;12(1):55. doi: 10.3390/toxics12010055 (PMC10818656; doi:10.3390/toxics12010055)
Supplement: Supplementary file 1 [file toxics-12-00055-s001.zip]

Archive with 1 entries (1 files):
- toxics-2757740-supplementary.pdf
